# Supplementary material for: Exploring the Use of Washington Group Questions to Identify People with Clinical Impairments Who Need Services including Assistive Products: Results from Five Population-Based Surveys
Source: Int J Environ Res Public Health. 2022 Apr 3;19(7):4304. doi: 10.3390/ijerph19074304 (PMC8998283; doi:10.3390/ijerph19074304)
Supplement: Supplementary file 1 [file ijerph-19-04304-s001.zip]

Archive with 1 entries (1 files):
- ijerph-1624680-supplementary.pdf
